# Supplementary material for: Clinical Characteristics, Long-Term Pharmacokinetics, and Outcomes in Kidney Transplant Recipients from an African Tertiary Centre: A 10-Year Single-Centre Retrospective Review
Source: Pharmaceutics. 2026 Jan 21;18(1):132. doi: 10.3390/pharmaceutics18010132 (PMC12845319; doi:10.3390/pharmaceutics18010132)
Supplement: Supplementary file 1 [file pharmaceutics-18-00132-s001.zip]

Archive with 1 entries (1 files):
- pharmaceutics-3919766-supplementary.pdf
